# Supplementary material for: Comparison of the Volatile Components of Apocynum venetum Honey from Different Production Areas in Xinjiang
Source: Foods. 2025 Nov 11;14(22):3860. doi: 10.3390/foods14223860 (PMC12650918; doi:10.3390/foods14223860)
Supplement: Supplementary file 1 [file foods-14-03860-s001.zip]

Archive with 1 entries (1 files):
- foods-3910969-supplementary.pdf
